# Supplementary material for: The m6A methyltransferase METTL14 promotes cell proliferation via SETBP1-mediated activation of PI3K-AKT signaling pathway in myelodysplastic neoplasms
Source: Leukemia. 2024 Jul 25;38(10):2246–58. doi: 10.1038/s41375-024-02350-3 (PMC11436359; doi:10.1038/s41375-024-02350-3)
Supplement: Supplementary file 2 — Supplementary Table 1 [file 41375_2024_2350_MOESM2_ESM.xlsx]

## Sheet: Sheet1
Number	Gender	Age (yrs)	2022 WHO classification	Bone marrow blasts (%)	Karyotypes	IPSS-R scores	Follow-up treatment	Cohort for detection of global m6A level in BM-MNCs	Cohort for examination of METTL14 level in CD34+ cells	Cohort for examination of METTL14 level in BM-MNCs	Cohort for examination of SETBP1 level in BM-MNCs
1	Male	68.6384	MDS-biTP53	1.5	Complex	5.5	HMAs monotherapy	Yes	NA	YES	YES
2	Male	66.2274	MDS-biTP53	8	Complex	8.5	HMAs monotherapy	Yes	NA	YES	YES
3	Male	52.7068	MDS-LB	1	Normal	2.5	Supportive care	Yes	NA	YES	YES
4	Male	75	MDS-LB	3	Normal	4.5	Supportive care	Yes	NA	YES	YES
5	Female	42	MDS-LB	1	Normal	3.5	Supportive care	Yes	NA	YES	YES
6	Male	63	MDS-LB	0	Normal	2.5	Supportive care	Yes	NA	YES	YES
7	Female	56.1753	MDS-SF3B1	3	Abnormal	4	HMAs + other agents	Yes	NA	YES	YES
8	Male	75.8712	MDS-LB	0	Normal	2.5	Supportive care	Yes	NA	YES	YES
9	Female	64.5315	MDS-f	6.5	Complex	7.5	HMAs + other agents	Yes	NA	YES	YES
10	Female	65	MDS-IB2	10	Abnormal	4.5	Supportive care	Yes	NA	YES	NA
11	Male	74.811	MDS-SF3B1	0	Normal	1	Supportive care	Yes	NA	YES	NA
12	Female	35	MDS-LB	4	Abnormal	3	Supportive care	Yes	NA	YES	NA
13	Female	65	MDS-LB	2.5	Complex	6.5	Supportive care	Yes	NA	NA	NA
14	Male	52	MDS-IB1	5	Abnormal	5.5	Supportive care	Yes	NA	NA	NA
15	Female	45	MDS-IB2	11	Complex	5.5	Chemotherapy	Yes	NA	NA	NA
16	Male	77	MDS-biTP53	6	Complex	6.5	Supportive care	Yes	NA	NA	NA
17	Male	72	MDS-biTP53	17.5	Complex	7.5	Supportive care	Yes	NA	NA	NA
18	Female	21	MDS-IB2	7	Abnormal	5.5	Supportive care	Yes	NA	NA	NA
19	Female	54	MDS-LB	0	Complex	5.5	Supportive care	Yes	NA	NA	NA
20	Male	49	MDS-IB2	17	Normal	5	HMAs + other agents	Yes	NA	NA	NA
21	Male	36	MDS-LB	0	Normal	4	HMAs monotherapy	Yes	NA	NA	NA
22	Female	59	MDS-LB	3.5	Abnormal	3.5	HMAs monotherapy	Yes	NA	NA	NA
23	Female	78	MDS-IB1	8	Abnormal	6	Supportive care	Yes	NA	NA	NA
24	Female	44	MDS-LB	0	Normal	2	Supportive care	Yes	NA	NA	NA
25	Male	59	MDS-biTP53	4	Abnormal	6.5	HMAs monotherapy	Yes	NA	NA	NA
26	Male	55	MDS-SF3B1	1.5	Normal	2.5	Supportive care	Yes	NA	NA	NA
27	Male	53	MDS-LB	2	Normal	2	Supportive care	Yes	NA	NA	NA
28	Male	66	MDS-LB	4	Normal	4.5	Supportive care	Yes	NA	NA	NA
29	Female	25	MDS-IB1	5.5	Normal	4.5	HMAs + other agents	Yes	NA	NA	NA
30	Male	68	MDS-biTP53	5.5	Complex	8	HMAs + other agents	NA	Yes	YES	NA
31	Female	65	MDS-IB2	12	Normal	3	HMAs monotherapy	NA	Yes	NA	NA
32	Male	57	MDS-LB	0.5	Abnormal	5	HMAs monotherapy	NA	Yes	NA	NA
33	Male	65	mds-f	19	Normal	7	HMAs + other agents	NA	Yes	NA	NA
34	Female	67	MDS-IB1	5	Abnormal	4.5	Supportive care	NA	Yes	NA	NA
35	Female	82	MDS-IB1	8.5	Abnormal	5	Supportive care	NA	Yes	NA	NA
36	Female	61	MDS-LB	1	Complex	6.5	HMAs monotherapy	NA	Yes	NA	NA
37	Female	55	MDS-LB	2.5	Abnormal	5.5	Supportive care	NA	Yes	NA	NA
38	Male	72	mds-f	18	Normal	7	HMAs monotherapy	NA	Yes	NA	NA
39	Male	69	MDS-IB2	13	Complex	7.5	HMAs + other agents	NA	Yes	NA	NA
40	Male	70	MDS-LB	1	Normal	3	Supportive care	NA	Yes	NA	NA
41	Male	62	MDS-LB	0	Abnormal	2.5	Supportive care	NA	Yes	NA	NA
42	Male	70	MDS-LB	1	Normal	3.5	Supportive care	NA	Yes	NA	NA
43	Female	43	MDS-IB1	5.5	Normal	3	HMAs monotherapy	NA	Yes	NA	NA
44	Male	25	MDS-IB1	9	Normal	3	HMAs monotherapy	NA	Yes	NA	NA
45	Male	69	MDS-IB2	12	Normal	4.5	HMAs monotherapy	NA	Yes	NA	NA
46	Male	20.4877	MDS-LB	2	Normal	2.5	Supportive care	NA	NA	YES	YES
47	Male	23.4082	MDS-LB	3	Normal	2	Supportive care	NA	NA	YES	YES
48	Male	66.5342	MDS-SF3B1	0	Normal	2	Supportive care	NA	NA	YES	YES
49	Male	72.3808	MDS-LB	2	Normal	3	Supportive care	NA	NA	YES	YES
50	Male	36.6384	MDS-IB2	12	Normal	5	HMAs + other agents	NA	NA	YES	YES
51	Female	42.0932	MDS-LB	4.5	Abnormal	4.5	Supportive care	NA	NA	YES	YES
52	Male	17.1726	MDS-LB	4	Abnormal	6	Supportive care	NA	NA	YES	YES
53	Female	38.8548	MDS-LB	0	Normal	2	Supportive care	NA	NA	YES	YES
54	Female	49.8603	MDS-LB	1	Normal	3	Supportive care	NA	NA	YES	YES
55	Male	69.9151	MDS-IB1	5.5	Abnormal	5.5	Supportive care	NA	NA	YES	YES
56	Female	30.7288	MDS-f	14	Normal	6	Supportive care	NA	NA	YES	YES
57	Male	71.7452	MDS-biTP53	8	Complex	8	HMAs monotherapy	NA	NA	YES	YES
58	Male	77.874	MDS-IB1	8.5	Normal	5	HMAs + other agents	NA	NA	YES	YES
59	Male	55.2767	MDS-IB1	8.5	Normal	5.5	HMAs + other agents	NA	NA	YES	YES
60	Male	60.1589	MDS-f	6	Abnormal	5	Supportive care	NA	NA	YES	YES
61	Male	53.4466	MDS-LB	3	Abnormal	4	Supportive care	NA	NA	YES	YES
62	Male	73.5315	MDS-f	8.5	Normal	5.5	HMAs monotherapy	NA	NA	YES	YES
63	Male	81.5863	MDS-IB2	10.5	Abnormal	6	HMAs + other agents	NA	NA	YES	YES
64	Male	56	MDS-IB1	5	Normal	2.5	Supportive care	NA	NA	YES	YES
65	Male	64.0301	MDS-IB1	9	Normal	5.5	HMAs monotherapy	NA	NA	YES	YES
66	Female	68.3507	MDS-LB	3	Abnormal	5.5	Supportive care	NA	NA	YES	YES
67	Female	53.7753	MDS-biTP53	14	Complex	6	HMAs monotherapy	NA	NA	YES	YES
68	Male	50.8904	MDS-f	12	Complex	8.5	HMAs + other agents	NA	NA	YES	YES
69	Male	87.9288	MDS-biTP53	5	Complex	6.5	HMAs monotherapy	NA	NA	YES	YES
70	Male	62	MDS-LB	2.5	Complex	6.5	Supportive care	NA	NA	YES	YES
71	Male	61.1178	MDS-f	12.5	Normal	4.5	HMAs monotherapy	NA	NA	YES	YES
72	Male	77.3068	MDS-SF3B1	2	Normal	2	Supportive care	NA	NA	YES	YES
73	Male	69.263	MDS-f	19	Abnormal	5	HMAs + other agents	NA	NA	YES	YES
74	Male	20.3041	MDS-LB	3	Abnormal	4	Supportive care	NA	NA	YES	YES
75	Female	48	MDS-f	8	Normal	3.5	HMAs + other agents	NA	NA	YES	YES
76	Male	55	MDS-LB	0.5	Normal	3	Supportive care	NA	NA	YES	YES
77	Male	39	MDS-LB	2.5	Normal	4	Supportive care	NA	NA	YES	YES
78	Female	33	MDS-LB	0.5	Normal	1.5	Supportive care	NA	NA	YES	YES
79	Female	56	MDS-LB	2	Normal	3.5	Supportive care	NA	NA	YES	YES
80	Male	69.137	MDS-LB	3.5	Normal	3.5	Supportive care	NA	NA	YES	YES
81	Female	32.9233	MDS-LB	0.1	Normal	3.5	Supportive care	NA	NA	YES	YES
82	Male	69.1205	MDS-LB	1	Abnormal	2.5	Supportive care	NA	NA	YES	YES
83	Male	61.6329	MDS-LB	1	Normal	1	Supportive care	NA	NA	YES	YES
84	Male	68.6685	MDS-LB	4	Abnormal	3	Supportive care	NA	NA	YES	YES
85	Female	39.2219	MDS-LB	2	Abnormal	3.5	HMAs monotherapy	NA	NA	YES	YES
86	Male	68.8192	MDS-IB2	12.5	Abnormal	7	HMAs + other agents	NA	NA	YES	YES
87	Female	79.8082	MDS-f	5	Normal	3.5	Supportive care	NA	NA	YES	YES
88	Female	49.2055	MDS-IB2	5	Abnormal	5	HMAs monotherapy	NA	NA	YES	YES
89	Female	56.2521	MDS-SF3B1	0.5	Normal	2.5	Supportive care	NA	NA	YES	YES
90	Male	66.7096	MDS-IB1	9	Normal	5	HMAs monotherapy	NA	NA	YES	YES
91	Male	62.1918	MDS-f	6	Abnormal	5.5	Supportive care	NA	NA	YES	YES
92	Female	62.5178	MDS-IB2	10	Normal	4	Supportive care	NA	NA	YES	YES
93	Female	60.126	MDS-LB	0	Normal	4	Supportive care	NA	NA	YES	YES
94	Male	62.6959	MDS-f	9	Normal	5	HMAs monotherapy	NA	NA	YES	YES
95	Male	63.9671	MDS-SF3B1	0	Normal	3	HMAs monotherapy	NA	NA	YES	YES
96	Male	70.7726	MDS-f	14	Normal	4.5	HMAs + other agents	NA	NA	YES	YES
97	Male	24.3781	MDS-LB	0	Abnormal	4	Supportive care	NA	NA	YES	YES
98	Male	74.9671	MDS-LB	1	Normal	3	Supportive care	NA	NA	YES	YES
99	Male	77.2767	MDS-LB	2	Abnormal	3.5	Supportive care	NA	NA	YES	YES
100	Male	31.4055	MDS-LB	0	Normal	2	Supportive care	NA	NA	YES	YES
101	Male	71.8877	MDS-f	6.5	Normal	4.5	Supportive care	NA	NA	YES	YES
102	Male	75.7205	MDS-IB1	6	Normal	4	HMAs monotherapy	NA	NA	YES	YES
103	Male	70.1562	MDS-IB1	6	Abnormal	5	Supportive care	NA	NA	YES	YES
104	Male	52.4959	MDS-IB1	8	Normal	4.5	HMAs monotherapy	NA	NA	YES	YES
105	Male	33.3096	MDS-LB	2	Abnormal	2.5	Supportive care	NA	NA	YES	YES
106	Male	36.1315	MDS-LB	0	Normal	4	Supportive care	NA	NA	YES	YES
107	Female	63.9562	MDS-f	8	Normal	4.5	Supportive care	NA	NA	YES	YES
108	Male	44.3562	MDS-LB	2	Normal	1.5	Supportive care	NA	NA	YES	YES
109	Male	61.3178	MDS-LB	0	Normal	3.5	Supportive care	NA	NA	YES	YES
110	Male	23.2493	MDS-LB	2	Normal	1.5	Supportive care	NA	NA	YES	YES
111	Male	54.4329	MDS-LB	0	Normal	2	Supportive care	NA	NA	YES	YES
112	Male	41.1589	MDS-f	14	Normal	2.5	Chemotherapy	NA	NA	YES	YES
113	Male	55.8247	MDS-LB	1	Normal	3	Supportive care	NA	NA	YES	YES
114	Female	44.874	MDS-LB	2	Normal	3.5	Supportive care	NA	NA	YES	YES
115	Male	51.8356	MDS-LB	1	Normal	2	Supportive care	NA	NA	YES	YES
116	Female	43.9863	MDS-LB	1	Normal	4	Supportive care	NA	NA	YES	YES
117	Female	55.6055	MDS-LB	1	Abnormal	4.5	Supportive care	NA	NA	YES	YES
118	Female	55.1863	MDS-LB	4.5	Abnormal	6	Supportive care	NA	NA	YES	YES
119	Female	64.5315	MDS-LB	0	Normal	2	Supportive care	NA	NA	YES	YES
120	Female	41.7699	MDS-LB	4	Normal	4.5	Supportive care	NA	NA	YES	YES
121	Male	55.7397	MDS-IB2	7	Normal	4.5	HMAs monotherapy	NA	NA	YES	YES
122	Female	70.0438	MDS-LB	1.5	Abnormal	4	Supportive care	NA	NA	YES	YES
123	Male	77	MDS-IB1	5.5	Normal	3	HMAs + other agents	NA	NA	YES	YES
124	Male	54	MDS-biTP53	0	Normal	2.5	HMAs + other agents	NA	NA	YES	YES
125	Male	55	MDS-biTP53	12	Complex	7	HMAs + other agents	NA	NA	YES	YES
126	Male	68	MDS-IB1	5	Normal	5.5	HMAs + other agents	NA	NA	YES	YES
127	Male	65	MDS-LB	3.5	Normal	2	Supportive care	NA	NA	YES	YES
128	Female	65	MDS-LB	3.3	Abnormal	5.5	Supportive care	NA	NA	YES	YES
129	Female	60	MDS-biTP53	15	Normal	6.5	HMAs monotherapy	NA	NA	YES	YES
130	Male	53	MDS-biTP53	10.5	Complex	8	HMAs + other agents	NA	NA	YES	YES
131	Male	71	MDS-biTP53	3	Complex	7	HMAs + other agents	NA	NA	YES	YES
132	Male	66	MDS-biTP53	12	Complex	9.5	HMAs monotherapy	NA	NA	YES	YES
133	Male	69	MDS-IB2	17	Abnormal	7	HMAs + other agents	NA	NA	YES	YES
134	Male	78	MDS-biTP53	8	Complex	6	HMAs + other agents	NA	NA	YES	YES
135	Female	47	MDS-LB	2	Normal	2.5	Chemotherapy	NA	NA	YES	YES
136	Female	73	MDS-LB	3	Normal	4	Supportive care	NA	NA	YES	YES
137	Male	57	MDS-LB	4.5	Abnormal	4	Chemotherapy	NA	NA	YES	YES
138	Male	71	MDS-SF3B1	0	Normal	2.5	Supportive care	NA	NA	YES	YES
139	Male	73	MDS-LB	1	Normal	3	HMAs monotherapy	NA	NA	YES	YES
140	Male	71	MDS-f	14	Normal	3.5	Chemotherapy	NA	NA	YES	YES
141	Male	37	MDS-LB	0	Complex	4.5	Supportive care	NA	NA	YES	YES
142	Female	63	MDS-LB	0	Normal	3	Supportive care	NA	NA	YES	YES
143	Female	53	MDS-LB	1	Normal	3.5	Supportive care	NA	NA	YES	YES
144	Male	66	MDS-biTP53	14	Complex	10	HMAs monotherapy	NA	NA	YES	YES
145	Male	59	MDS-LB	1.5	Normal	2.5	Supportive care	NA	NA	YES	YES
146	Female	31	MDS-f	6	Abnormal	5	HMAs monotherapy	NA	NA	YES	YES
147	Male	58	MDS-f	15	Normal	2.5	HMAs + other agents	NA	NA	YES	YES
148	Male	66.6082	MDS-biTP53	6	Complex	8.5	Supportive care	NA	NA	YES	YES
149	Female	69	MDS-biTP53	4.5	Abnormal	4.5	HMAs monotherapy	NA	NA	YES	YES
150	Male	59	MDS-LB	0	Abnormal	5	HMAs monotherapy	NA	NA	YES	YES
151	Female	52	MDS-LB	2	Normal	4	Supportive care	NA	NA	YES	YES
152	Male	27	MDS-LB	4.5	Abnormal	4	HMAs monotherapy	NA	NA	YES	YES
153	Male	67	MDS-SF3B1	3	Normal	3.5	HMAs monotherapy	NA	NA	YES	YES
154	Male	28	MDS-LB	3.5	Normal	2	Chemotherapy	NA	NA	YES	YES
155	Female	61	MDS-IB1	6	Normal	5.5	Chemotherapy	NA	NA	YES	YES
156	Female	62	MDS-LB	4	Normal	4.5	HMAs monotherapy	NA	NA	YES	YES
157	Male	29	MDS-LB	1	Normal	3	Supportive care	NA	NA	YES	YES
158	Female	46.4658	MDS-f	5.5	Normal	4	Supportive care	NA	NA	YES	YES
159	Female	41	MDS-LB	0	Normal	3	Supportive care	NA	NA	YES	YES
160	Male	44	MDS-LB	1	Abnormal	3.5	Supportive care	NA	NA	YES	YES
161	Female	62.0438	MDS-f	14	Normal	5	HMAs monotherapy	NA	NA	YES	YES
162	Male	54.2493	MDS-IB2	15	Normal	6	HMAs + other agents	NA	NA	YES	YES
163	Male	37.1589	MDS-IB2	19	Abnormal	7.5	HMAs + other agents	NA	NA	YES	YES
164	Male	52	MDS-LB	4.5	Abnormal	5.5	Supportive care	NA	NA	YES	YES
165	Female	52	MDS-LB	4.5	Normal	2	HMAs monotherapy	NA	NA	YES	YES
166	Female	62	MDS-SF3B1	1	Normal	2.5	Supportive care	NA	NA	YES	YES
167	Female	57.4301	MDS-SF3B1	0	Normal	2	Supportive care	NA	NA	YES	YES
168	Female	57.2493	MDS-f	12	Abnormal	6	HMAs + other agents	NA	NA	YES	YES
169	Male	75.0904	MDS-SF3B1	1	Normal	2.5	Supportive care	NA	NA	YES	YES
170	Male	55.6027	MDS-IB2	11	Normal	4.5	HMAs + other agents	NA	NA	YES	YES
171	Male	61.9397	MDS-SF3B1	2	Abnormal	4	Supportive care	NA	NA	YES	YES
172	Male	76.589	MDS-IB1	6	Complex	6.5	Supportive care	NA	NA	YES	YES
173	Male	65.4411	MDS-LB	0	Normal	6	Supportive care	NA	NA	YES	YES
174	Male	76.5507	MDS-LB	0.5	Normal	2	Supportive care	NA	NA	YES	YES
175	Male	62.5753	MDS-f	5.5	Normal	5	Supportive care	NA	NA	YES	YES
176	Male	65.6685	MDS-LB	4.5	Normal	4	Supportive care	NA	NA	YES	YES
177	Male	49.6356	MDS-LB	1	Normal	2	Supportive care	NA	NA	YES	YES
178	Male	70.6	MDS-IB1	5	Abnormal	5	HMAs monotherapy	NA	NA	YES	YES
179	Male	60.3781	MDS-IB2	13.5	Abnormal	7.5	HMAs monotherapy	NA	NA	YES	YES
180	Male	68.9315	MDS-biTP53	1.3	Complex	5	Supportive care	NA	NA	YES	YES
181	Male	50.389	MDS-SF3B1	4	Normal	3.5	HMAs + other agents	NA	NA	YES	YES
182	Female	63	MDS-IB1	5.5	Normal	4.5	Supportive care	NA	NA	YES	YES
183	Male	71.989	MDS-LB	2	Abnormal	3	Supportive care	NA	NA	YES	YES
184	Female	64.6932	MDS-SF3B1	0	Normal	3.5	Supportive care	NA	NA	YES	YES
185	Female	44	MDS-LB	4.5	Normal	2	Supportive care	NA	NA	YES	YES
186	Female	52.3644	MDS-biTP53	4	Complex	6.5	Supportive care	NA	NA	YES	YES
187	Female	23.2521	MDS-f	5.5	Complex	6.5	HMAs + other agents	NA	NA	YES	YES
188	Male	64.9205	MDS-f	6	Normal	5	Supportive care	NA	NA	YES	YES
189	Female	23	MDS-IB1	5	Abnormal	5	HMAs monotherapy	NA	NA	YES	NA
190	Female	64	MDS-IB1	5	Normal	3.5	Supportive care	NA	NA	YES	NA
191	Male	25	MDS-IB1	9	Normal	4	HMAs monotherapy	NA	NA	YES	NA
192	Male	47	MDS-LB	0.5	Normal	2	Supportive care	NA	NA	YES	NA
193	Male	55	MDS-LB	1	Normal	3.5	HMAs monotherapy	NA	NA	YES	NA
194	Male	59	MDS-f	6	Normal	5	Chemotherapy	NA	NA	YES	NA
195	Male	52	MDS-f	5	Abnormal	5.5	Chemotherapy	NA	NA	YES	NA
196	Male	34	MDS-f	5	Normal	6	HMAs monotherapy	NA	NA	YES	NA
197	Female	61	MDS-LB	0	Normal	2	Supportive care	NA	NA	YES	NA
198	Female	27	MDS-IB1	6	Abnormal	5	HMAs monotherapy	NA	NA	YES	NA
199	Male	73	MDS-IB2	15.5	Normal	5.5	HMAs + other agents	NA	NA	YES	NA
200	Male	33	MDS-biTP53	5.5	Complex	8.5	HMAs + other agents	NA	NA	YES	NA
201	Female	63	MDS-LB	2	Abnormal	3.5	Supportive care	NA	NA	YES	NA
202	Male	32	MDS-SF3B1	3	Normal	3	HMAs + other agents	NA	NA	YES	NA
203	Female	68	MDS-biTP53	15	Normal	7	HMAs monotherapy	NA	NA	YES	NA
204	Female	36	MDS-LB	1.5	Normal	1	Supportive care	NA	NA	YES	NA
205	Male	77	MDS-LB	1.5	Abnormal	1.5	HMAs monotherapy	NA	NA	YES	NA
206	Male	57	MDS-LB	1.5	Normal	2	HMAs monotherapy	NA	NA	YES	NA
207	Male	57	MDS-SF3B1	3	Abnormal	2	Supportive care	NA	NA	YES	NA
208	Female	49	MDS-LB	0	Abnormal	3	Supportive care	NA	NA	YES	NA
209	Male	56	MDS-LB	4	Normal	2.5	HMAs monotherapy	NA	NA	YES	NA
210	Male	66.3096	MDS-SF3B1	3	Abnormal	3	Supportive care	NA	NA	YES	NA
211	Male	58.2082	MDS-IB1	5	Abnormal	6	HMAs monotherapy	NA	NA	YES	NA
212	Male	64.1753	MDS-LB	3	Normal	4	HMAs monotherapy	NA	NA	YES	NA
213	Male	37.7589	MDS-LB	0	Normal	2.5	Supportive care	NA	NA	YES	NA
214	Male	71.9068	MDS-IB1	6.5	Complex	7.5	HMAs monotherapy	NA	NA	YES	NA
215	Female	69	MDS-SF3B1	1	Normal	2	Supportive care	NA	NA	YES	NA
216	Female	54	MDS-LB	4.5	Abnormal	4.5	HMAs monotherapy	NA	NA	YES	NA
217	Female	69	MDS-SF3B1	2.5	Normal	3.5	HMAs monotherapy	NA	NA	YES	NA
218	Female	61	MDS-IB1	5.5	Normal	4.5	HMAs monotherapy	NA	NA	YES	NA
219	Female	57	MDS-LB	0	Abnormal	4	Supportive care	NA	NA	YES	NA
220	Female	49	MDS-LB	2	Abnormal	4	HMAs monotherapy	NA	NA	YES	NA
221	Female	33	MDS-LB	3.5	Normal	2	Supportive care	NA	NA	YES	NA
222	Female	49	MDS-LB	2	Normal	2.5	Supportive care	NA	NA	YES	NA
223	Male	77	MDS-f	9.5	Normal	4.5	HMAs monotherapy	NA	NA	YES	NA
224	Male	27	MDS-LB	4.5	Normal	2	HMAs monotherapy	NA	NA	YES	NA
225	Female	65.8959	MDS-SF3B1	2	Normal	2	Supportive care	NA	NA	YES	NA
226	Male	50.6301	MDS-IB2	12	Normal	6	HMAs + other agents	NA	NA	YES	NA
227	Male	57	MDS-LB	3.5	Abnormal	4	HMAs monotherapy	NA	NA	YES	NA
228	Female	55.6	MDS-LB	1	Normal	1.5	Supportive care	NA	NA	YES	NA
229	Male	15.1178	MDS-biTP53	8	Complex	8.5	HMAs monotherapy	NA	NA	YES	NA
230	Male	45.4658	MDS-biTP53	0	Abnormal	2.5	Supportive care	NA	NA	YES	NA
231	Male	32.2411	MDS-LB	0.5	Abnormal	4	Supportive care	NA	NA	YES	NA
232	Male	74	MDS-f	12	Abnormal	6	HMAs + other agents	NA	NA	YES	NA
233	Male	68.9644	MDS-LB	0.5	Abnormal	4.5	Supportive care	NA	NA	YES	NA
234	Female	61.7671	MDS-IB2	13	Normal	6	Supportive care	NA	NA	YES	NA
235	Male	54.7671	MDS-LB	0.5	Abnormal	3	Supportive care	NA	NA	YES	NA
236	Female	49.2904	MDS-IB1	5.5	Normal	5.5	HMAs + other agents	NA	NA	YES	NA
237	Male	64.9342	MDS-IB2	18	Normal	5.5	HMAs monotherapy	NA	NA	YES	NA
238	Male	35.6411	MDS-LB	0	Abnormal	3	Supportive care	NA	NA	YES	NA
239	Male	55.9562	MDS-f	11	Normal	6	Supportive care	NA	NA	YES	NA
240	Female	36.7452	MDS-IB2	13	Abnormal	4	HMAs monotherapy	NA	NA	YES	NA
241	Female	77.8329	MDS-IB2	16	Normal	5.5	HMAs monotherapy	NA	NA	YES	NA
242	Male	59.3123	MDS-biTP53	1	Complex	4	Supportive care	NA	NA	YES	NA
243	Male	29.1068	MDS-IB2	14.5	Normal	6.5	HMAs + other agents	NA	NA	YES	NA
244	Male	70.4329	MDS-LB	4	Normal	4.5	Supportive care	NA	NA	YES	NA
245	Male	68	MDS-LB	0	Normal	1	Supportive care	NA	NA	YES	NA
246	Male	24.8822	MDS-LB	0	Normal	1.5	Supportive care	NA	NA	YES	NA
247	Female	15.3863	MDS-IB1	8	Abnormal	5	Supportive care	NA	NA	YES	NA
248	Female	59.6493	MDS-LB	4	Normal	4.5	Supportive care	NA	NA	YES	NA
249	Male	76	MDS-IB2	12	Normal	6.5	HMAs monotherapy	NA	NA	YES	NA
250	Female	62	MDS-IB1	9	Normal	4.5	HMAs + other agents	NA	NA	YES	NA
251	Female	41	MDS-biTP53	13	Complex	10	HMAs + other agents	NA	NA	YES	NA
252	Male	79	MDS-LB	3.5	Normal	4	HMAs monotherapy	NA	NA	YES	NA
253	Male	74	MDS-IB1	6	Abnormal	5	HMAs + other agents	NA	NA	YES	NA
